# Supplementary material for: Chronic Exposure to Perfluorooctane Sulfonate Induces Behavior Defects and Neurotoxicity through Oxidative Damages, In Vivo and In Vitro
Source: PLoS One. 2014 Nov 20;9(11):e113453. doi: 10.1371/journal.pone.0113453 (PMC4239059; doi:10.1371/journal.pone.0113453)
Supplement: File S1 — This file contains the data for the project. (XLS) [file pone.0113453.s002.xls]

## Sheet: data in C elegans
	Total Number			Numbers of mortality
PFOS concentrations (μM)	Exp1	Exp2	Exp3	Exp1	Exp2	Exp3
0	54	66	64	0	1	0
0.01	63	57	60	2	3	1
0.1	58	54	55	7	9	13
0.5	51	56	51	13	12	9
1	53	53	48	23	24	21
5	55	52	50	31	31	31
10	58	51	56	49	39	43
PFOS concentrations (μM)	body bends/30s	Head thrashes/1min		basic movements/1min
				forward movement	backward movement	omega turn
0	22	113		20	2	8
	23	118		34	6	4
	21	120		22	4	2
	22	115		36	2	1
	22	124		34	2	1
	20	119		30	4	6
	25	120		32	1	4
	24	119		21	2	2
	23	120		26	3	2
	25	124		29	4	2
0.2	29	134		23	2	4
	27	129		23	2	6
	23	109		28	1	8
	17	102		18	1	6
	26	123		26	2	2
	28	110		25	4	4
	19	107		27	4	1
	24	112		20	3	2
	31	122		26	2	2
	22	120		36	2	3
2	29	88		22	4	1
	27	107		15	6	4
	23	97		26	2	1
	17	100		22	2	1
	26	118		29	1	2
	28	109		20	2	4
	19	115		20	3	3
	24	99		23	5	5
	31	117		21	2	2
	22	103		19	1	1
20	24	100		22	1	1
	22	78		24	1	4
	15	93		18	2	2
	16	100		20	1	1
	14	108		18	4	2
	18	106		16	2	4
	19	89		19	2	1
	15	110		21	3	2
	16	102		15	1	3
	18	83		23	5	1
	NaCl（+）、OP50（-）					NaCl（-）、OP50（-）
PFOS concentrations (μM)	Numbers in Nacl	Numbers in control	Numbers in other place	total numbers		Numbers in Nacl	Numbers in control	Numbers in other place	total numbers
0	31	22	46	99		69	17	10	96
	44	33	25	102		78	17	14	109
	39	31	45	115		74	15	12	101
0.2	38	29	37	104		65	12	9	86
0.2	50	42	21	113		72	19	11	102
	52	35	40	127		82	11	12	105
2	47	34	29	110		64	16	11	91
2	42	27	34	103		95	19	10	124
	37	28	27	92		77	23	5	105
20	56	34	22	112		68	21	9	98
20	65	38	19	122		72	17	10	99
	53	25	14	92		61	14	18	93
fluorescence intensity in transgenic worms
OH10819					BZ555					ASE
PFOS concentrations (μM)	0	2	20			0	2	20			0	2	20
	29.1495	37.6549	39.3594			19.1495	17.6549	19.3594			85.7238	46.2023	45.451
	34.2301	23.5533	24.5646			23.2301	16.5533	24.5646			83.1944	50.7854	45.243
	30.2356	28.2344	30.3473			15.2356	21.2344	17.3473			78.0353	52.8864	40.3137
	29.2005	29.4566	32.5458			16.2944	23.4956	25.672			86.2919	49.3563	49.4656
	32.3443	32.5443	31.8456			19.2406	18.9438	15.3562			69.1191	43.4056	45.3907
	28.4591	31.l5749	28.8533			21.4893	17.3452	21.4396			78.2309	49.0256	47.7396
	34.4572	33.5672	26.7846			25.2356	19.0332	18.459			73.4534	48.3956	42.9566
	29.7806	30.8783	33.766			17.7823	15.935	22.3055			83.4964	56.3595	38.5663
	32.4193	28.956	34.0186			19.942	17.3456	19.3459			82.5067	52.4595	41.1735
	32.4587	26.1734	35.841			15.6934	16.7034	21.4552			83.4576	50.3567	39.0995

## Sheet: data in SH-SY5Y cells
cell viability
	PFOS concentrations (μM)	0	5	25	50	100
	Exp1	100.23	90.41	77.98	56.05	33.42
	Exp2	104.17	109.56	85.21	65.64	27.37
	Exp3	90.2	85.01	70.08	48.87	33.62
	Normal cells (%)			apoptosis percentages (%)			necrosis percentages (%)
groups	1	2	3	1	2	3	1	2	3
control	93.26	95.36	96.33	2.88	2.17	1.55	1.66	1.89	1.23
25μM PFOS	84.18	83.64	84.92	8.3	9.2	8.1	2.54	2.45	4.22
50μM PFOS	78.16	81.44	76.97	7.11	10.23	15.12	6.93	7.89	12.11
NAC	95.2	92.43	94.78	1.82	2.4	1.11	2.06	2.56	3.01
NAC+25μM PFOS	92.21	85.91	93.18	2.82	3.12	1.84	2.48	2.12	3.87
NAC+50μM PFOS	92.16	94.51	90.29	3.07	3.12	2.37	2.5	1.98	3.05
	ROS
groups	DMSO control	5	25	50	NAC+5	NAC+5	NAC+50
Exp1	1202	1633	2331	3743.6	1322.8	1595.8	2758
Exp2	1580	1187.8	1879.2	2370.2	1107.8	1315.6	1790.4
Exp3	1398	1433.8	2658.8	2875.6	1361	1942.4	2079.4
Exp4	1484.2	1794.2	2025.4	3727	1521.6	1783.4	2413.2
	MDA
PFOS concentrations (μM)	Exp1	Exp2	Exp3
0	0.498061	1.3171	0.586111
5	1.10354	0.767843	1.41185
25	2.59778	1.25125	2.36227
50	2.63017	1.64385	2.49491
	SOD
	Exp1	Exp2	Exp3
0	20.3204	10.3348	16.7165
5	8.1957	34.9795	21.8952
25	29.0622	38.5857	23.9902
50	61.6052	45.4126	40.7141
	GPX
	Exp1	Exp2	Exp3
0	12.0421	10.5739	16.1561
5	13.7244	9.44101	12.1963
25	7.77061	7.79797	9.58063
50	7.88646	5.95895	7.43559
